# Supplementary material for: Bioinformatics role of the WGCNA analysis and co-expression network identifies of prognostic marker in lung cancer
Source: Saudi J Biol Sci. 2022 Feb 23;29(5):3519–27. doi: 10.1016/j.sjbs.2022.02.016 (PMC9280221; doi:10.1016/j.sjbs.2022.02.016)
Supplement: Supplementary data 1 [file mmc1.zip]

Archive with 2 entries (2 files):
- supplementary Table1_V2.xlsx
- supplementary Table1_V3.xlsx
