# Supplementary material for: Bioinformatics role of the WGCNA analysis and co-expression network identifies of prognostic marker in lung cancer
Source: Saudi J Biol Sci. 2022 Feb 23;29(5):3519–27. doi: 10.1016/j.sjbs.2022.02.016 (PMC9280221; doi:10.1016/j.sjbs.2022.02.016)
Supplement: Supplementary data 1 [file mmc1.zip › supplementary Table1_V2.xlsx]

## Sheet: Table1
probes	moduleColor	GS.Tumor	p.GS.Tumor	GS.Normal	p.GS.Normal
SFXN1	cyan	0.750399	6.46e-11	-0.750399	6.46e-11
GMNN	cyan	0.720535	8.11e-10	-0.720535	8.11e-10
LRRC59	cyan	0.715705	1.18e-09	-0.715705	1.18e-09
LDHA	cyan	0.711867	1.59e-09	-0.711867	1.59e-09
TK1	cyan	0.697393	4.65e-09	-0.697393	4.65e-09
SSR4	cyan	0.693352	6.2e-09	-0.693352	6.2e-09
PAICS	cyan	0.692616	6.54e-09	-0.692616	6.54e-09
PYCR1	cyan	0.686117	1.03e-08	-0.686117	1.03e-08
SHMT2	cyan	0.679063	1.66e-08	-0.679063	1.66e-08
AURKA	cyan	0.677993	1.78e-08	-0.677993	1.78e-08
TPBG	cyan	0.670193	2.97e-08	-0.670193	2.97e-08
ALDH18A1	cyan	0.668787	3.25e-08	-0.668787	3.25e-08
BIRC5	cyan	0.666049	3.88e-08	-0.666049	3.88e-08
ZWINT	cyan	0.66124	5.25e-08	-0.66124	5.25e-08
FUT3	cyan	0.661217	5.26e-08	-0.661217	5.26e-08
TMEM106B	cyan	0.661138	5.28e-08	-0.661138	5.28e-08
PPP1R14B	cyan	0.66038	5.54e-08	-0.66038	5.54e-08
PSMB2	cyan	0.65798	6.43e-08	-0.65798	6.43e-08
NME1	cyan	0.65785	6.48e-08	-0.65785	6.48e-08
KIF11	cyan	0.65607	7.23e-08	-0.65607	7.23e-08
TMED3	cyan	0.655561	7.46e-08	-0.655561	7.46e-08
NUPL2	cyan	0.654409	8e-08	-0.654409	8e-08
AP1M2	cyan	0.653688	8.36e-08	-0.653688	8.36e-08
SLC2A1	cyan	0.647988	1.18e-07	-0.647988	1.18e-07
PDIA4	cyan	0.647564	1.21e-07	-0.647564	1.21e-07
C16orf58	cyan	0.645971	1.33e-07	-0.645971	1.33e-07
HMMR	cyan	0.645886	1.33e-07	-0.645886	1.33e-07
SNRPE	cyan	0.645486	1.37e-07	-0.645486	1.37e-07
TUBG1	cyan	0.642786	1.6e-07	-0.642786	1.6e-07
LEPREL4	cyan	0.639138	1.98e-07	-0.639138	1.98e-07
FTSJ2	cyan	0.63883	2.01e-07	-0.63883	2.01e-07
CAD	cyan	0.636065	2.36e-07	-0.636065	2.36e-07
NMT1	cyan	0.635702	2.41e-07	-0.635702	2.41e-07
PPAP2C	cyan	0.633011	2.8e-07	-0.633011	2.8e-07
HYOU1	cyan	0.631831	3e-07	-0.631831	3e-07
P4HB	cyan	0.628786	3.55e-07	-0.628786	3.55e-07
FUT6	cyan	0.627042	3.91e-07	-0.627042	3.91e-07
ALG3	cyan	0.626506	4.03e-07	-0.626506	4.03e-07
AGR2	cyan	0.625464	4.27e-07	-0.625464	4.27e-07
TMCO1	cyan	0.625442	4.27e-07	-0.625442	4.27e-07
SLC2A4RG	cyan	0.624249	4.56e-07	-0.624249	4.56e-07
KIF15	cyan	0.622755	4.95e-07	-0.622755	4.95e-07
RRM2	cyan	0.622606	4.99e-07	-0.622606	4.99e-07
GALE	cyan	0.622466	5.03e-07	-0.622466	5.03e-07
HSPA5	cyan	0.619829	5.8e-07	-0.619829	5.8e-07
MRPS17	cyan	0.619664	5.85e-07	-0.619664	5.85e-07
MRPL3	cyan	0.61784	6.45e-07	-0.61784	6.45e-07
HEATR2	cyan	0.617367	6.61e-07	-0.617367	6.61e-07
EXOSC4	cyan	0.617332	6.63e-07	-0.617332	6.63e-07
YIF1A	cyan	0.616624	6.88e-07	-0.616624	6.88e-07
SLC52A2	cyan	0.616439	6.95e-07	-0.616439	6.95e-07
WFDC2	cyan	0.615569	7.28e-07	-0.615569	7.28e-07
CEP55	cyan	0.614409	7.74e-07	-0.614409	7.74e-07
GAPDH	cyan	0.613507	8.12e-07	-0.613507	8.12e-07
PRDX4	cyan	0.610008	9.75e-07	-0.610008	9.75e-07
HIST1H2BE	cyan	0.609978	9.76e-07	-0.609978	9.76e-07
CASK	cyan	0.609178	1.02e-06	-0.609178	1.02e-06
ASPM	cyan	0.608651	1.05e-06	-0.608651	1.05e-06
MRPL17	cyan	0.607576	1.11e-06	-0.607576	1.11e-06
CBX3	cyan	0.605861	1.21e-06	-0.605861	1.21e-06
CDC20	cyan	0.605081	1.26e-06	-0.605081	1.26e-06
MRPL12	cyan	0.603952	1.33e-06	-0.603952	1.33e-06
TRAP1	cyan	0.603271	1.38e-06	-0.603271	1.38e-06
C3orf14	cyan	0.602582	1.43e-06	-0.602582	1.43e-06
PHLDA2	cyan	0.602152	1.46e-06	-0.602152	1.46e-06
AHCY	cyan	0.601647	1.5e-06	-0.601647	1.5e-06
HPRT1	cyan	0.601355	1.52e-06	-0.601355	1.52e-06
TRIP13	cyan	0.60037	1.6e-06	-0.60037	1.6e-06
TPX2	cyan	0.600092	1.62e-06	-0.600092	1.62e-06
ENO1	cyan	0.599831	1.64e-06	-0.599831	1.64e-06
ICT1	cyan	0.599675	1.65e-06	-0.599675	1.65e-06
HN1	cyan	0.598859	1.72e-06	-0.598859	1.72e-06
RUVBL1	cyan	0.598568	1.75e-06	-0.598568	1.75e-06
ILF2	cyan	0.597691	1.83e-06	-0.597691	1.83e-06
GFER	cyan	0.596478	1.94e-06	-0.596478	1.94e-06
STRA13	cyan	0.595779	2.01e-06	-0.595779	2.01e-06
UBE2C	cyan	0.595033	2.08e-06	-0.595033	2.08e-06
LSM12	cyan	0.594625	2.12e-06	-0.594625	2.12e-06
TNFRSF21	cyan	0.593324	2.27e-06	-0.593324	2.27e-06
PCSK1N	cyan	0.592083	2.41e-06	-0.592083	2.41e-06
MIF	cyan	0.591864	2.43e-06	-0.591864	2.43e-06
CISD1	cyan	0.59139	2.49e-06	-0.59139	2.49e-06
HMGA1	cyan	0.589882	2.68e-06	-0.589882	2.68e-06
CDK1	cyan	0.5895	2.73e-06	-0.5895	2.73e-06
SERPINH1	cyan	0.588533	2.86e-06	-0.588533	2.86e-06
GGCX	cyan	0.588524	2.86e-06	-0.588524	2.86e-06
ERGIC3	cyan	0.58681	3.11e-06	-0.58681	3.11e-06
ATIC	cyan	0.584907	3.41e-06	-0.584907	3.41e-06
PDIA6	cyan	0.584145	3.53e-06	-0.584145	3.53e-06
CBX1	cyan	0.582702	3.78e-06	-0.582702	3.78e-06
VWA1	cyan	0.582016	3.91e-06	-0.582016	3.91e-06
TOM1L1	cyan	0.581073	4.09e-06	-0.581073	4.09e-06
PAFAH1B3	cyan	0.580417	4.22e-06	-0.580417	4.22e-06
TAF10	cyan	0.579542	4.39e-06	-0.579542	4.39e-06
FKBP14	cyan	0.578253	4.67e-06	-0.578253	4.67e-06
CCT6A	cyan	0.57815	4.69e-06	-0.57815	4.69e-06
PTRH2	cyan	0.576154	5.14e-06	-0.576154	5.14e-06
LAGE3	cyan	0.574842	5.47e-06	-0.574842	5.47e-06
ITCH	cyan	0.574423	5.57e-06	-0.574423	5.57e-06
FTSJ1	cyan	0.574147	5.65e-06	-0.574147	5.65e-06
MTCH2	cyan	0.572176	6.18e-06	-0.572176	6.18e-06
CCNA2	cyan	0.571412	6.4e-06	-0.571412	6.4e-06
LSM5	cyan	0.571284	6.44e-06	-0.571284	6.44e-06
SSR2	cyan	0.570819	6.58e-06	-0.570819	6.58e-06
DAP3	cyan	0.570604	6.64e-06	-0.570604	6.64e-06
GMDS	cyan	0.568938	7.16e-06	-0.568938	7.16e-06
PPME1	cyan	0.568594	7.28e-06	-0.568594	7.28e-06
NUDT21	cyan	0.567683	7.58e-06	-0.567683	7.58e-06
TUBB	cyan	0.567486	7.65e-06	-0.567486	7.65e-06
CLTC	cyan	0.567267	7.73e-06	-0.567267	7.73e-06
KCNK1	cyan	0.566257	8.08e-06	-0.566257	8.08e-06
PYCRL	cyan	0.565589	8.33e-06	-0.565589	8.33e-06
GPI	cyan	0.565243	8.46e-06	-0.565243	8.46e-06
RPN2	cyan	0.56496	8.57e-06	-0.56496	8.57e-06
CDH3	cyan	0.56439	8.79e-06	-0.56439	8.79e-06
SMS	cyan	0.56435	8.81e-06	-0.56435	8.81e-06
UBE2K	cyan	0.562863	9.41e-06	-0.562863	9.41e-06
NME4	cyan	0.561762	9.88e-06	-0.561762	9.88e-06
ALG8	cyan	0.561417	1e-05	-0.561417	1e-05
EIF6	cyan	0.560835	1.03e-05	-0.560835	1.03e-05
SPINT2	cyan	0.56032	1.05e-05	-0.56032	1.05e-05
PSMG1	cyan	0.55999	1.07e-05	-0.55999	1.07e-05
TDP1	cyan	0.559305	1.1e-05	-0.559305	1.1e-05
KCNN4	cyan	0.557153	1.21e-05	-0.557153	1.21e-05
ALDOA	cyan	0.556384	1.25e-05	-0.556384	1.25e-05
IRAK1	cyan	0.553511	1.42e-05	-0.553511	1.42e-05
GEMIN6	cyan	0.553488	1.42e-05	-0.553488	1.42e-05
RACGAP1	cyan	0.552927	1.45e-05	-0.552927	1.45e-05
METTL18	cyan	0.552844	1.46e-05	-0.552844	1.46e-05
UBFD1	cyan	0.552777	1.46e-05	-0.552777	1.46e-05
RRNAD1	cyan	0.552012	1.51e-05	-0.552012	1.51e-05
PSME3	cyan	0.551507	1.54e-05	-0.551507	1.54e-05
SIGMAR1	cyan	0.550799	1.59e-05	-0.550799	1.59e-05
RPA3	cyan	0.550478	1.61e-05	-0.550478	1.61e-05
SRPRB	cyan	0.549254	1.7e-05	-0.549254	1.7e-05
TFAP2A	cyan	0.548305	1.77e-05	-0.548305	1.77e-05
GSS	cyan	0.547948	1.8e-05	-0.547948	1.8e-05
CLDN4	cyan	0.5466	1.9e-05	-0.5466	1.9e-05
BCKDK	cyan	0.545431	2e-05	-0.545431	2e-05
GID8	cyan	0.544735	2.06e-05	-0.544735	2.06e-05
SPINT1	cyan	0.544733	2.06e-05	-0.544733	2.06e-05
GLRX3	cyan	0.542523	2.26e-05	-0.542523	2.26e-05
SMYD5	cyan	0.542422	2.27e-05	-0.542422	2.27e-05
SCRN1	cyan	0.542352	2.27e-05	-0.542352	2.27e-05
SPATS2L	cyan	0.540981	2.41e-05	-0.540981	2.41e-05
KRT8	cyan	0.540166	2.49e-05	-0.540166	2.49e-05
PKP3	cyan	0.539852	2.52e-05	-0.539852	2.52e-05
LMNB2	cyan	0.539665	2.54e-05	-0.539665	2.54e-05
COPG1	cyan	0.539537	2.55e-05	-0.539537	2.55e-05
AMZ2	cyan	0.53948	2.56e-05	-0.53948	2.56e-05
TSKU	cyan	0.536975	2.84e-05	-0.536975	2.84e-05
H2AFX	cyan	0.536107	2.94e-05	-0.536107	2.94e-05
DNPH1	cyan	0.535898	2.96e-05	-0.535898	2.96e-05
PDLIM4	cyan	0.535358	3.03e-05	-0.535358	3.03e-05
PPIF	cyan	0.534969	3.08e-05	-0.534969	3.08e-05
CENPE	cyan	0.534037	3.2e-05	-0.534037	3.2e-05
MTX1	cyan	0.53317	3.31e-05	-0.53317	3.31e-05
TMEM132A	cyan	0.532981	3.34e-05	-0.532981	3.34e-05
NMU	cyan	0.532779	3.36e-05	-0.532779	3.36e-05
DCTPP1	cyan	0.532092	3.46e-05	-0.532092	3.46e-05
PQBP1	cyan	0.529588	3.82e-05	-0.529588	3.82e-05
SLC35B1	cyan	0.529309	3.87e-05	-0.529309	3.87e-05
PLXNB3	cyan	0.529122	3.9e-05	-0.529122	3.9e-05
ZDHHC4	cyan	0.527828	4.1e-05	-0.527828	4.1e-05
PARP1	cyan	0.524572	4.67e-05	-0.524572	4.67e-05
PBK	cyan	0.523889	4.79e-05	-0.523889	4.79e-05
NHP2	cyan	0.523706	4.83e-05	-0.523706	4.83e-05
MRPL15	cyan	0.523643	4.84e-05	-0.523643	4.84e-05
PSMB4	cyan	0.523199	4.92e-05	-0.523199	4.92e-05
COASY	cyan	0.523148	4.93e-05	-0.523148	4.93e-05
PIGT	cyan	0.522263	5.11e-05	-0.522263	5.11e-05
HIST1H2BK	cyan	0.522021	5.16e-05	-0.522021	5.16e-05
NOL11	cyan	0.521754	5.21e-05	-0.521754	5.21e-05
NDUFB11	cyan	0.520898	5.39e-05	-0.520898	5.39e-05
EIF4G1	cyan	0.519879	5.6e-05	-0.519879	5.6e-05
LSM4	cyan	0.519811	5.62e-05	-0.519811	5.62e-05
TMEM186	cyan	0.518025	6.02e-05	-0.518025	6.02e-05
GOLGA5	cyan	0.517285	6.19e-05	-0.517285	6.19e-05
HSPD1	cyan	0.515085	6.74e-05	-0.515085	6.74e-05
EFNA3	cyan	0.514026	7.02e-05	-0.514026	7.02e-05
TM9SF3	cyan	0.513782	7.08e-05	-0.513782	7.08e-05
C19orf10	cyan	0.513365	7.2e-05	-0.513365	7.2e-05
SMYD3	cyan	0.513021	7.29e-05	-0.513021	7.29e-05
CDCA4	cyan	0.511197	7.81e-05	-0.511197	7.81e-05
MCM7	cyan	0.511122	7.83e-05	-0.511122	7.83e-05
ERBB2	cyan	0.510702	7.96e-05	-0.510702	7.96e-05
DNAJA3	cyan	0.51031	8.08e-05	-0.51031	8.08e-05
KIF22	cyan	0.510278	8.09e-05	-0.510278	8.09e-05
TPD52	cyan	0.509779	8.24e-05	-0.509779	8.24e-05
COPB2	cyan	0.507204	9.07e-05	-0.507204	9.07e-05
MST1R	cyan	0.506902	9.17e-05	-0.506902	9.17e-05
CANT1	cyan	0.505246	9.76e-05	-0.505246	9.76e-05
AIMP1	cyan	0.504592	9.99e-05	-0.504592	9.99e-05
PSMB3	cyan	0.504366	0.000100787	-0.504366	0.000100787
FHL2	cyan	0.503635	0.000103539	-0.503635	0.000103539
TRPC4AP	cyan	0.503465	0.00010419	-0.503465	0.00010419
BANF1	cyan	0.503037	0.000105844	-0.503037	0.000105844
WDR77	cyan	0.502894	0.000106403	-0.502894	0.000106403
THOC6	cyan	0.501584	0.000111643	-0.501584	0.000111643
PGK1	cyan	0.501116	0.000113569	-0.501116	0.000113569
VAPB	cyan	0.499648	0.000119813	-0.499648	0.000119813
CKS1B	cyan	0.499551	0.00012024	-0.499551	0.00012024
ADK	cyan	0.498535	0.000124759	-0.498535	0.000124759
UCHL5	cyan	0.498441	0.000125185	-0.498441	0.000125185
UTP18	cyan	0.497719	0.000128502	-0.497719	0.000128502
SIL1	cyan	0.497529	0.000129386	-0.497529	0.000129386
TSEN34	cyan	0.497111	0.000131355	-0.497111	0.000131355
HSPA9	cyan	0.496809	0.000132792	-0.496809	0.000132792
SEC22B	cyan	0.496463	0.000134462	-0.496463	0.000134462
ADRM1	cyan	0.494486	0.000144358	-0.494486	0.000144358
PSMD4	cyan	0.494047	0.000146642	-0.494047	0.000146642
PYGL	cyan	0.493446	0.000149829	-0.493446	0.000149829
SPAG4	cyan	0.493206	0.000151115	-0.493206	0.000151115
CENPM	cyan	0.493119	0.000151586	-0.493119	0.000151586
INPP4B	cyan	0.491733	0.000159247	-0.491733	0.000159247
CANX	cyan	0.491372	0.000161301	-0.491372	0.000161301
BET1	cyan	0.491312	0.000161646	-0.491312	0.000161646
AVL9	cyan	0.491272	0.000161876	-0.491272	0.000161876
IARS	cyan	0.491068	0.000163051	-0.491068	0.000163051
SLC25A1	cyan	0.490779	0.000164728	-0.490779	0.000164728
PFKP	cyan	0.490228	0.000167973	-0.490228	0.000167973
ALKBH4	cyan	0.489984	0.000169423	-0.489984	0.000169423
FH	cyan	0.489951	0.000169625	-0.489951	0.000169625
NUP155	cyan	0.489443	0.000172693	-0.489443	0.000172693
ZNHIT3	cyan	0.488514	0.000178431	-0.488514	0.000178431
MEA1	cyan	0.488356	0.000179428	-0.488356	0.000179428
BCR	cyan	0.488189	0.000180485	-0.488189	0.000180485
KCTD5	cyan	0.487906	0.000182282	-0.487906	0.000182282
BIK	cyan	0.487144	0.000187217	-0.487144	0.000187217
ARNTL2	cyan	0.48645	0.00019182	-0.48645	0.00019182
IGFBP3	cyan	0.486136	0.000193934	-0.486136	0.000193934
IMP4	cyan	0.486131	0.000193968	-0.486131	0.000193968
MRPL42	cyan	0.485322	0.000199514	-0.485322	0.000199514
GANAB	cyan	0.484531	0.000205079	-0.484531	0.000205079
AGA	cyan	0.483439	0.000212991	-0.483439	0.000212991
HIST1H2BH	cyan	0.483396	0.00021331	-0.483396	0.00021331
FAM173A	cyan	0.483043	0.000215933	-0.483043	0.000215933
BYSL	cyan	0.482862	0.000217283	-0.482862	0.000217283
MRPS7	cyan	0.481918	0.000224484	-0.481918	0.000224484
TSTA3	cyan	0.48152	0.00022758	-0.48152	0.00022758
MANF	cyan	0.481196	0.000230129	-0.481196	0.000230129
P2RY6	cyan	0.480367	0.000236774	-0.480367	0.000236774
PSMA5	cyan	0.479634	0.000242796	-0.479634	0.000242796
RMDN1	cyan	0.479413	0.000244637	-0.479413	0.000244637
PPIH	cyan	0.478658	0.000251027	-0.478658	0.000251027
MGAT4B	cyan	0.477763	0.000258792	-0.477763	0.000258792
STT3A	cyan	0.477206	0.000263746	-0.477206	0.000263746
DDX41	cyan	0.476951	0.000266032	-0.476951	0.000266032
PSPH	cyan	0.476777	0.000267613	-0.476777	0.000267613
PSMD14	cyan	0.476741	0.000267936	-0.476741	0.000267936
YARS	cyan	0.476031	0.000274457	-0.476031	0.000274457
ABCE1	cyan	0.475248	0.000281821	-0.475248	0.000281821
RIOK2	cyan	0.474443	0.00028957	-0.474443	0.00028957
POLB	cyan	0.472785	0.000306157	-0.472785	0.000306157
CYCS	cyan	0.472658	0.000307465	-0.472658	0.000307465
SMG8	cyan	0.472578	0.000308281	-0.472578	0.000308281
ITGA2	cyan	0.472385	0.000310282	-0.472385	0.000310282
NABP2	cyan	0.472224	0.000311959	-0.472224	0.000311959
KCNK12	cyan	0.470586	0.000329478	-0.470586	0.000329478
FPGS	cyan	0.469674	0.000339617	-0.469674	0.000339617
IRF7	cyan	0.468724	0.000350485	-0.468724	0.000350485
DTYMK	cyan	0.46834	0.000354964	-0.46834	0.000354964
CSTF1	cyan	0.468206	0.000356534	-0.468206	0.000356534
DPP3	cyan	0.46686	0.000372713	-0.46686	0.000372713
ERH	cyan	0.466642	0.000375401	-0.466642	0.000375401
PRMT5	cyan	0.46632	0.000379391	-0.46632	0.000379391
RPL39L	cyan	0.466314	0.000379466	-0.466314	0.000379466
SQSTM1	cyan	0.46523	0.000393195	-0.46523	0.000393195
PRAF2	cyan	0.464746	0.000399478	-0.464746	0.000399478
STIP1	cyan	0.464234	0.000406214	-0.464234	0.000406214
LEPRE1	cyan	0.463305	0.000418704	-0.463305	0.000418704
STAMBP	cyan	0.462586	0.000428598	-0.462586	0.000428598
WBSCR16	cyan	0.462421	0.000430907	-0.462421	0.000430907
LRRC20	cyan	0.462406	0.000431117	-0.462406	0.000431117
GNAS	cyan	0.462095	0.000435485	-0.462095	0.000435485
HSPB11	cyan	0.460353	0.000460726	-0.460353	0.000460726
DCTN5	cyan	0.459943	0.000466848	-0.459943	0.000466848
SH3GL1	cyan	0.459741	0.000469894	-0.459741	0.000469894
CUTA	cyan	0.459614	0.000471828	-0.459614	0.000471828
TACO1	cyan	0.459096	0.000479754	-0.459096	0.000479754
CYB561	cyan	0.458801	0.000484314	-0.458801	0.000484314
CCT5	cyan	0.457929	0.000498048	-0.457929	0.000498048
CLNS1A	cyan	0.457713	0.000501498	-0.457713	0.000501498
UBE2H	cyan	0.457524	0.000504548	-0.457524	0.000504548
NDUFS1	cyan	0.457228	0.000509347	-0.457228	0.000509347
LY6E	cyan	0.456793	0.00051647	-0.456793	0.00051647
DDB1	cyan	0.456401	0.000522961	-0.456401	0.000522961
AGT	cyan	0.455862	0.000532011	-0.455862	0.000532011
PSMD2	cyan	0.455098	0.000545092	-0.455098	0.000545092
TFDP2	cyan	0.454575	0.000554214	-0.454575	0.000554214
YWHAZ	cyan	0.45441	0.000557119	-0.45441	0.000557119
SLC50A1	cyan	0.453547	0.000572539	-0.453547	0.000572539
HEBP2	cyan	0.453153	0.000579709	-0.453153	0.000579709
PAK1	cyan	0.452555	0.000590732	-0.452555	0.000590732
ZFPL1	cyan	0.451861	0.000603782	-0.451861	0.000603782
NIT2	cyan	0.451711	0.000606624	-0.451711	0.000606624
HSPE1	cyan	0.451494	0.000610783	-0.451494	0.000610783
ERI3	cyan	0.45142	0.000612204	-0.45142	0.000612204
ZWILCH	cyan	0.451234	0.000615781	-0.451234	0.000615781
UBE2Z	cyan	0.450835	0.000623524	-0.450835	0.000623524
TCEB1	cyan	0.449449	0.000651151	-0.449449	0.000651151
TNFRSF12A	cyan	0.449041	0.000659478	-0.449041	0.000659478
RBBP4	cyan	0.449002	0.000660295	-0.449002	0.000660295
MRPL49	cyan	0.448799	0.000664474	-0.448799	0.000664474
CDCA8	cyan	0.448276	0.000675379	-0.448276	0.000675379
WDR45B	cyan	0.447063	0.000701276	-0.447063	0.000701276
ATP5H	cyan	0.446878	0.000705312	-0.446878	0.000705312
SPR	cyan	0.445803	0.000729139	-0.445803	0.000729139
NCBP2	cyan	0.445022	0.000746899	-0.445022	0.000746899
HIST1H2AC	cyan	0.443851	0.00077428	-0.443851	0.00077428
LYPLA1	cyan	0.443514	0.000782321	-0.443514	0.000782321
FAM89B	cyan	0.441847	0.000823216	-0.441847	0.000823216
PSMA2	cyan	0.441398	0.000834547	-0.441398	0.000834547
BASP1	cyan	0.441363	0.000835452	-0.441363	0.000835452
HDGF	cyan	0.441339	0.000836043	-0.441339	0.000836043
VKORC1	cyan	0.441324	0.000836441	-0.441324	0.000836441
SHARPIN	cyan	0.440903	0.00084721	-0.440903	0.00084721
USP14	cyan	0.440726	0.000851783	-0.440726	0.000851783
RNASEH1	cyan	0.439229	0.000891346	-0.439229	0.000891346
GLRX2	cyan	0.438865	0.000901207	-0.438865	0.000901207
GTPBP2	cyan	0.437292	0.000944971	-0.437292	0.000944971
HIST1H4J	cyan	0.437251	0.000946132	-0.437251	0.000946132
POLR3D	cyan	0.436832	0.0009581	-0.436832	0.0009581
COQ9	cyan	0.436712	0.00096158	-0.436712	0.00096158
TMEM147	cyan	0.436076	0.000980089	-0.436076	0.000980089
P4HA1	cyan	0.435873	0.000986059	-0.435873	0.000986059
NUP37	cyan	0.435498	0.00099718	-0.435498	0.00099718
TIMM10	cyan	0.43506	0.00101034	-0.43506	0.00101034
TAPBP	cyan	0.435035	0.00101108	-0.435035	0.00101108
MSH6	cyan	0.434208	0.00103633	-0.434208	0.00103633
H2BFS	cyan	0.4341	0.00103968	-0.4341	0.00103968
CINP	cyan	0.433411	0.0010612	-0.433411	0.0010612
MOSPD3	cyan	0.432868	0.00107844	-0.432868	0.00107844
KRT18	cyan	0.432537	0.0010891	-0.432537	0.0010891
LAMTOR2	cyan	0.432436	0.00109235	-0.432436	0.00109235
PSENEN	cyan	0.431633	0.00111863	-0.431633	0.00111863
SNF8	cyan	0.431005	0.00113957	-0.431005	0.00113957
SSRP1	cyan	0.430943	0.00114165	-0.430943	0.00114165
RNF4	cyan	0.430453	0.00115826	-0.430453	0.00115826
CDC42EP1	cyan	0.430356	0.00116158	-0.430356	0.00116158
TMEM30B	cyan	0.430041	0.0011724	-0.430041	0.0011724
SRI	cyan	0.429775	0.00118158	-0.429775	0.00118158
SSR1	cyan	0.42933	0.00119714	-0.42933	0.00119714
MRPS12	cyan	0.429283	0.00119881	-0.429283	0.00119881
MRPL13	cyan	0.429212	0.0012013	-0.429212	0.0012013
CSNK2B	cyan	0.428667	0.00122064	-0.428667	0.00122064
STEAP1	cyan	0.427729	0.00125459	-0.427729	0.00125459
TMED2	cyan	0.427444	0.00126509	-0.427444	0.00126509
TOMM70A	cyan	0.427318	0.00126975	-0.427318	0.00126975
TM9SF4	cyan	0.426567	0.00129784	-0.426567	0.00129784
CDC45	cyan	0.425702	0.00133088	-0.425702	0.00133088
VDAC1	cyan	0.424826	0.00136514	-0.424826	0.00136514
PNKP	cyan	0.424524	0.0013771	-0.424524	0.0013771
MRPL22	cyan	0.424208	0.00138975	-0.424208	0.00138975
PSMD1	cyan	0.423717	0.00140959	-0.423717	0.00140959
TMEM258	cyan	0.423668	0.0014116	-0.423668	0.0014116
LCMT1	cyan	0.423026	0.00143796	-0.423026	0.00143796
HLTF	cyan	0.422679	0.0014524	-0.422679	0.0014524
CRABP2	cyan	0.421352	0.00150878	-0.421352	0.00150878
CTSA	cyan	0.421119	0.00151887	-0.421119	0.00151887
MED8	cyan	0.420792	0.00153314	-0.420792	0.00153314
MRPL40	cyan	0.419586	0.00158687	-0.419586	0.00158687
AP2B1	cyan	0.419558	0.00158815	-0.419558	0.00158815
HTRA2	cyan	0.419267	0.00160133	-0.419267	0.00160133
AKIP1	cyan	0.41899	0.00161402	-0.41899	0.00161402
ATP5G1	cyan	0.41849	0.00163712	-0.41849	0.00163712
RAB22A	cyan	0.41831	0.0016455	-0.41831	0.0016455
NDUFAB1	cyan	0.417995	0.00166028	-0.417995	0.00166028
C1GALT1C1	cyan	0.417478	0.00168481	-0.417478	0.00168481
TIMM13	cyan	0.417411	0.00168798	-0.417411	0.00168798
MRPL24	cyan	0.416065	0.00175343	-0.416065	0.00175343
EMC8	cyan	0.415627	0.00177518	-0.415627	0.00177518
AAMP	cyan	0.415419	0.00178561	-0.415419	0.00178561
PPDPF	cyan	0.415414	0.00178587	-0.415414	0.00178587
POLR2J	cyan	0.415233	0.00179499	-0.415233	0.00179499
PSMA1	cyan	0.414869	0.00181346	-0.414869	0.00181346
ADAM15	cyan	0.414369	0.00183908	-0.414369	0.00183908
KRT19	cyan	0.413007	0.00191056	-0.413007	0.00191056
ISG20L2	cyan	0.412699	0.00192702	-0.412699	0.00192702
C14orf1	cyan	0.41246	0.00193991	-0.41246	0.00193991
SLBP	cyan	0.412308	0.00194815	-0.412308	0.00194815
RANBP1	cyan	0.412248	0.00195141	-0.412248	0.00195141
HSD17B10	cyan	0.412221	0.00195292	-0.412221	0.00195292
AGPAT1	cyan	0.411887	0.00197116	-0.411887	0.00197116
PUF60	cyan	0.411687	0.00198217	-0.411687	0.00198217
CACYBP	cyan	0.411282	0.00200463	-0.411282	0.00200463
MRPS15	cyan	0.410967	0.00202219	-0.410967	0.00202219
LRPPRC	cyan	0.410743	0.00203482	-0.410743	0.00203482
HSPBP1	cyan	0.410165	0.00206767	-0.410165	0.00206767
CALR	cyan	0.409599	0.00210033	-0.409599	0.00210033
RECQL4	cyan	0.408629	0.00215735	-0.408629	0.00215735
TUBA4A	cyan	0.407654	0.00221602	-0.407654	0.00221602
BCAP31	cyan	0.407046	0.0022533	-0.407046	0.0022533
COPE	cyan	0.406684	0.00227576	-0.406684	0.00227576
ANKMY2	cyan	0.405697	0.0023381	-0.405697	0.0023381
POLR2K	cyan	0.404129	0.00244017	-0.404129	0.00244017
UCHL1	cyan	0.403967	0.00245096	-0.403967	0.00245096
ENOPH1	cyan	0.403301	0.00249564	-0.403301	0.00249564
MRPL19	cyan	0.403206	0.00250207	-0.403206	0.00250207
C2orf49	cyan	0.403175	0.00250417	-0.403175	0.00250417
RALY	cyan	0.402707	0.00253618	-0.402707	0.00253618
MEX3D	cyan	0.4027	0.00253663	-0.4027	0.00253663
MRPS16	cyan	0.402386	0.00255828	-0.402386	0.00255828
CDCP1	cyan	0.401119	0.00264729	-0.401119	0.00264729
IARS2	cyan	0.400531	0.00268955	-0.400531	0.00268955
PPA2	cyan	0.399505	0.00276466	-0.399505	0.00276466
DHCR7	cyan	0.399313	0.00277891	-0.399313	0.00277891
ACP1	cyan	0.399153	0.00279086	-0.399153	0.00279086
HAX1	cyan	0.398331	0.0028529	-0.398331	0.0028529
ABI2	cyan	0.397318	0.00293102	-0.397318	0.00293102
AHSA1	cyan	0.396762	0.00297471	-0.396762	0.00297471
CYC1	cyan	0.396534	0.0029928	-0.396534	0.0029928
POLR3K	cyan	0.395125	0.00310672	-0.395125	0.00310672
RNF141	cyan	0.394759	0.00313694	-0.394759	0.00313694
BNIP3	cyan	0.394382	0.00316831	-0.394382	0.00316831
RAD50	cyan	0.39368	0.00322747	-0.39368	0.00322747
PNO1	cyan	0.392983	0.00328724	-0.392983	0.00328724
RFC5	cyan	0.392761	0.00330651	-0.392761	0.00330651
ACLY	cyan	0.392413	0.00333683	-0.392413	0.00333683
PPM1G	cyan	0.391806	0.00339035	-0.391806	0.00339035
MAD2L1BP	cyan	0.391464	0.00342079	-0.391464	0.00342079
DGAT1	cyan	0.391424	0.0034244	-0.391424	0.0034244
DECR2	cyan	0.391226	0.00344217	-0.391226	0.00344217
SLC25A5	cyan	0.390563	0.00350232	-0.390563	0.00350232
ELAVL1	cyan	0.390298	0.00352662	-0.390298	0.00352662
DR1	cyan	0.389043	0.00364366	-0.389043	0.00364366
ADNP	cyan	0.388889	0.00365828	-0.388889	0.00365828
CSTF3	cyan	0.388733	0.0036731	-0.388733	0.0036731
UGDH	cyan	0.388301	0.0037145	-0.388301	0.0037145
LAS1L	cyan	0.387861	0.003757	-0.387861	0.003757
OSMR	cyan	0.387624	0.00378016	-0.387624	0.00378016
PSMC3IP	cyan	0.385761	0.00396618	-0.385761	0.00396618
BRMS1	cyan	0.384593	0.00408691	-0.384593	0.00408691
KRT7	cyan	0.383347	0.00421918	-0.383347	0.00421918
TPRKB	cyan	0.382573	0.00430321	-0.382573	0.00430321
RPL8	cyan	0.381154	0.00446118	-0.381154	0.00446118
CLCN3	cyan	0.380901	0.00448988	-0.380901	0.00448988
BAK1	cyan	0.379984	0.00459534	-0.379984	0.00459534
ARL6IP1	cyan	0.379621	0.00463761	-0.379621	0.00463761
OXA1L	cyan	0.378228	0.00480321	-0.378228	0.00480321
FAM49B	cyan	0.37768	0.00486971	-0.37768	0.00486971
TMEM14A	cyan	0.376222	0.00505072	-0.376222	0.00505072
NKIRAS2	cyan	0.37613	0.00506234	-0.37613	0.00506234
CD47	cyan	0.375811	0.00510276	-0.375811	0.00510276
PFDN2	cyan	0.375328	0.00516453	-0.375328	0.00516453
RBM42	cyan	0.374838	0.0052279	-0.374838	0.0052279
AATF	cyan	0.373321	0.00542842	-0.373321	0.00542842
SNRPC	cyan	0.372616	0.00552386	-0.372616	0.00552386
ADAR	cyan	0.371627	0.00566031	-0.371627	0.00566031
SNRPG	cyan	0.371307	0.00570498	-0.371307	0.00570498
CRYZ	cyan	0.370274	0.00585165	-0.370274	0.00585165
H2AFZ	cyan	0.37005	0.00588377	-0.37005	0.00588377
SCAND1	cyan	0.369757	0.0059262	-0.369757	0.0059262
TCEB2	cyan	0.3697	0.00593454	-0.3697	0.00593454
MFN1	cyan	0.369634	0.00594405	-0.369634	0.00594405
SRSF1	cyan	0.369046	0.00603011	-0.369046	0.00603011
HRSP12	cyan	0.36775	0.00622378	-0.36775	0.00622378
THEM6	cyan	0.367516	0.00625933	-0.367516	0.00625933
ISOC2	cyan	0.367312	0.00629042	-0.367312	0.00629042
RNF25	cyan	0.366316	0.00644423	-0.366316	0.00644423
PRSS8	cyan	0.366288	0.00644869	-0.366288	0.00644869
TTPAL	cyan	0.364456	0.00674048	-0.364456	0.00674048
CFB	cyan	0.362319	0.00709532	-0.362319	0.00709532
FAM155B	cyan	0.362225	0.00711115	-0.362225	0.00711115
CBLC	cyan	0.361864	0.00717286	-0.361864	0.00717286
COQ2	cyan	0.361072	0.00730983	-0.361072	0.00730983
MECR	cyan	0.36044	0.00742061	-0.36044	0.00742061
USP39	cyan	0.360419	0.00742432	-0.360419	0.00742432
UCHL3	cyan	0.36038	0.00743122	-0.36038	0.00743122
TMEM33	cyan	0.36026	0.00745244	-0.36026	0.00745244
TXN	cyan	0.360076	0.00748513	-0.360076	0.00748513
TRIM25	cyan	0.358694	0.00773449	-0.358694	0.00773449
SNRPD2	cyan	0.356823	0.00808357	-0.356823	0.00808357
SF3B2	cyan	0.356633	0.00811981	-0.356633	0.00811981
BZW1	cyan	0.355873	0.00826609	-0.355873	0.00826609
PANX1	cyan	0.354976	0.00844152	-0.354976	0.00844152
MAGEF1	cyan	0.354777	0.00848095	-0.354777	0.00848095
PGAM1	cyan	0.35303	0.00883357	-0.35303	0.00883357
DCPS	cyan	0.352217	0.00900196	-0.352217	0.00900196
GRPEL1	cyan	0.352118	0.00902259	-0.352118	0.00902259
RPE	cyan	0.351955	0.00905689	-0.351955	0.00905689
AZIN1	cyan	0.350158	0.00944102	-0.350158	0.00944102
BAZ1B	cyan	0.349434	0.00959964	-0.349434	0.00959964
PDZK1IP1	cyan	0.348449	0.00981923	-0.348449	0.00981923
DRAP1	cyan	0.347085	0.0101305	-0.347085	0.0101305
RPS5	cyan	0.346489	0.0102691	-0.346489	0.0102691
EIF5A	cyan	0.345448	0.0105153	-0.345448	0.0105153
RBM47	cyan	0.34519	0.010577	-0.34519	0.010577
YIPF3	cyan	0.344844	0.0106604	-0.344844	0.0106604
FAM162A	cyan	0.344441	0.0107582	-0.344441	0.0107582
FLNB	cyan	0.344273	0.0107992	-0.344273	0.0107992
GMPR2	cyan	0.344015	0.0108623	-0.344015	0.0108623
SLC35C1	cyan	0.343694	0.0109415	-0.343694	0.0109415
C1orf35	cyan	0.340095	0.0118628	-0.340095	0.0118628
RNF7	cyan	0.340062	0.0118717	-0.340062	0.0118717
CCT4	cyan	0.338897	0.012184	-0.338897	0.012184
UBE2L3	cyan	0.337519	0.0125627	-0.337519	0.0125627
RFC3	cyan	0.337473	0.0125756	-0.337473	0.0125756
CCT7	cyan	0.337346	0.0126109	-0.337346	0.0126109
NOL7	cyan	0.336994	0.0127096	-0.336994	0.0127096
TTC4	cyan	0.334483	0.0134329	-0.334483	0.0134329
TUBB3	cyan	0.333797	0.0136363	-0.333797	0.0136363
METTL9	cyan	0.333238	0.0138041	-0.333238	0.0138041
POLR2I	cyan	0.332986	0.0138806	-0.332986	0.0138806
DCBLD2	cyan	0.332241	0.0141082	-0.332241	0.0141082
SNRPD3	cyan	0.332194	0.0141224	-0.332194	0.0141224
LRRC42	cyan	0.331929	0.0142044	-0.331929	0.0142044
UQCR10	cyan	0.331633	0.014296	-0.331633	0.014296
GCLM	cyan	0.330799	0.0145576	-0.330799	0.0145576
IL1RAP	cyan	0.327836	0.0155196	-0.327836	0.0155196
FIBP	cyan	0.326597	0.015938	-0.326597	0.015938
PTBP1	cyan	0.32639	0.0160088	-0.32639	0.0160088
TSSC1	cyan	0.325801	0.0162117	-0.325801	0.0162117
STOML2	cyan	0.325592	0.0162842	-0.325592	0.0162842
SRP72	cyan	0.325526	0.0163069	-0.325526	0.0163069
LSM7	cyan	0.325411	0.0163471	-0.325411	0.0163471
MBOAT7	cyan	0.324118	0.0168034	-0.324118	0.0168034
BSG	cyan	0.323997	0.0168467	-0.323997	0.0168467
MRPL35	cyan	0.323477	0.0170338	-0.323477	0.0170338
MRPL18	cyan	0.321075	0.0179204	-0.321075	0.0179204
PMVK	cyan	0.317005	0.0195128	-0.317005	0.0195128
ENY2	cyan	0.315754	0.0200256	-0.315754	0.0200256
PAGR1	cyan	0.314492	0.0205546	-0.314492	0.0205546
PHB	cyan	0.314393	0.0205967	-0.314393	0.0205967
FKBP2	cyan	0.313416	0.0210151	-0.313416	0.0210151
RPN1	cyan	0.313035	0.0211801	-0.313035	0.0211801
ANGPT2	cyan	0.312886	0.0212448	-0.312886	0.0212448
RSL1D1	cyan	0.312825	0.0212714	-0.312825	0.0212714
IL1RL2	cyan	0.312289	0.0215062	-0.312289	0.0215062
TNNI3	cyan	0.312246	0.0215251	-0.312246	0.0215251
CARHSP1	cyan	0.31211	0.0215852	-0.31211	0.0215852
METTL5	cyan	0.310809	0.0221661	-0.310809	0.0221661
GDE1	cyan	0.309903	0.0225787	-0.309903	0.0225787
S100A13	cyan	0.309128	0.0229366	-0.309128	0.0229366
UBL4A	cyan	0.30892	0.0230335	-0.30892	0.0230335
GNAI3	cyan	0.308422	0.0232668	-0.308422	0.0232668
GMCL1	cyan	0.307587	0.0236626	-0.307587	0.0236626
COX6C	cyan	0.306263	0.0243015	-0.306263	0.0243015
ATF6	cyan	0.304914	0.0249676	-0.304914	0.0249676
COMMD4	cyan	0.304855	0.0249968	-0.304855	0.0249968
GTF3A	cyan	0.30398	0.0254375	-0.30398	0.0254375
ERCC6L	cyan	0.303789	0.0255348	-0.303789	0.0255348
GCNT1	cyan	0.303719	0.0255704	-0.303719	0.0255704
NDUFA6	cyan	0.302301	0.0263011	-0.302301	0.0263011
TNNT1	cyan	0.301519	0.0267116	-0.301519	0.0267116
GTF2E2	cyan	0.29998	0.0275354	-0.29998	0.0275354
MSH2	cyan	0.298694	0.0282398	-0.298694	0.0282398
ARPC5L	cyan	0.297953	0.0286527	-0.297953	0.0286527
RAD51C	cyan	0.297861	0.0287041	-0.297861	0.0287041
ORAI3	cyan	0.297635	0.0288311	-0.297635	0.0288311
ORMDL2	cyan	0.297621	0.0288394	-0.297621	0.0288394
GADD45GIP1	cyan	0.29736	0.0289866	-0.29736	0.0289866
PCBD1	cyan	0.297169	0.029095	-0.297169	0.029095
PGRMC1	cyan	0.297107	0.0291303	-0.297107	0.0291303
TCEA1	cyan	0.295948	0.0297949	-0.295948	0.0297949
MPV17	cyan	0.294311	0.0307552	-0.294311	0.0307552
RRP15	cyan	0.294258	0.030787	-0.294258	0.030787
OCLN	cyan	0.29251	0.0318417	-0.29251	0.0318417
KIFC1	cyan	0.290677	0.0329797	-0.290677	0.0329797
EIF4A3	cyan	0.290308	0.0332131	-0.290308	0.0332131
MPG	cyan	0.290103	0.0333433	-0.290103	0.0333433
EIF2S2	cyan	0.289912	0.0334648	-0.289912	0.0334648
IGBP1	cyan	0.289314	0.0338477	-0.289314	0.0338477
SNRPB	cyan	0.289151	0.0339528	-0.289151	0.0339528
SSSCA1	cyan	0.288051	0.0346692	-0.288051	0.0346692
CNOT7	cyan	0.284653	0.0369611	-0.284653	0.0369611
COX6B1	cyan	0.284387	0.0371457	-0.284387	0.0371457
EIF2S3	cyan	0.281796	0.0389843	-0.281796	0.0389843
CREB3	cyan	0.274822	0.0443072	-0.274822	0.0443072
LYRM4	cyan	0.274664	0.0444344	-0.274664	0.0444344
S100P	cyan	0.274501	0.0445653	-0.274501	0.0445653
FAM189B	cyan	0.274286	0.0447394	-0.274286	0.0447394
RUVBL2	cyan	0.271685	0.0468883	-0.271685	0.0468883
ZNF706	cyan	0.263678	0.0540373	-0.263678	0.0540373
ETFA	cyan	0.263386	0.0543142	-0.263386	0.0543142
ERCC1	cyan	0.26151	0.0561177	-0.26151	0.0561177
RHOC	cyan	0.26051	0.0570994	-0.26051	0.0570994
PDIA3	cyan	0.260314	0.0572928	-0.260314	0.0572928
GRSF1	cyan	0.260101	0.0575041	-0.260101	0.0575041
NDUFS3	cyan	0.260098	0.057507	-0.260098	0.057507
EREG	cyan	0.259092	0.0585145	-0.259092	0.0585145
WDR70	cyan	0.257803	0.0598253	-0.257803	0.0598253
RIPK2	cyan	0.254534	0.0632557	-0.254534	0.0632557
MRPL4	cyan	0.253598	0.0642665	-0.253598	0.0642665
DGUOK	cyan	0.253313	0.0645769	-0.253313	0.0645769
MRPS35	cyan	0.252348	0.0656366	-0.252348	0.0656366
MAN1B1	cyan	0.250371	0.0678509	-0.250371	0.0678509
CSTB	cyan	0.248944	0.069486	-0.248944	0.069486
PSMD8	cyan	0.247207	0.0715187	-0.247207	0.0715187
Y16709	cyan	0.24496	0.0742173	-0.24496	0.0742173
LAMTOR5	cyan	0.243487	0.0760306	-0.243487	0.0760306
UGT8	cyan	0.241793	0.0781585	-0.241793	0.0781585
TRIP12	cyan	0.241064	0.0790886	-0.241064	0.0790886
KDELR1	cyan	0.240662	0.0796045	-0.240662	0.0796045
DLAT	cyan	0.240401	0.0799424	-0.240401	0.0799424
UBAP1	cyan	0.240098	0.080335	-0.240098	0.080335
TBC1D31	cyan	0.23965	0.0809174	-0.23965	0.0809174
STK3	cyan	0.239278	0.0814035	-0.239278	0.0814035
MRPS11	cyan	0.238844	0.0819745	-0.238844	0.0819745
RP3-334F4.1	cyan	0.238301	0.0826928	-0.238301	0.0826928
ZNF668	cyan	0.238256	0.0827526	-0.238256	0.0827526
POLR2G	cyan	0.237563	0.0836776	-0.237563	0.0836776
TAGLN2	cyan	0.237042	0.0843782	-0.237042	0.0843782
PIGC	cyan	0.235219	0.0868648	-0.235219	0.0868648
KIF23	cyan	0.234834	0.0873975	-0.234834	0.0873975
TFG	cyan	0.230159	0.094071	-0.230159	0.094071
GRINA	cyan	0.229157	0.0955522	-0.229157	0.0955522
DNAJC15	cyan	0.227448	0.098119	-0.227448	0.098119
SNRPF	cyan	0.227381	0.0982204	-0.227381	0.0982204
HSF1	cyan	0.227361	0.098251	-0.227361	0.098251
MVP	cyan	0.224095	0.10331	-0.224095	0.10331
TRAPPC6A	cyan	0.222584	0.105717	-0.222584	0.105717
DHX58	cyan	0.221781	0.107014	-0.221781	0.107014
TMBIM6	cyan	0.220336	0.109378	-0.220336	0.109378
PSMA7	cyan	0.219574	0.110642	-0.219574	0.110642
GPR173	cyan	0.21806	0.113184	-0.21806	0.113184
GABPA	cyan	0.216807	0.115323	-0.216807	0.115323
TRIM37	cyan	0.215798	0.117066	-0.215798	0.117066
MTDH	cyan	0.213637	0.120868	-0.213637	0.120868
NDUFB4	cyan	0.212458	0.122982	-0.212458	0.122982
POLR2E	cyan	0.212323	0.123226	-0.212323	0.123226
SLC39A1	cyan	0.211927	0.123942	-0.211927	0.123942
EIF2B3	cyan	0.209632	0.128163	-0.209632	0.128163
ATP6V0C	cyan	0.209452	0.128497	-0.209452	0.128497
LY6D	cyan	0.209418	0.128562	-0.209418	0.128562
SLC4A1AP	cyan	0.205084	0.136842	-0.205084	0.136842
NDUFV2	cyan	0.202345	0.142278	-0.202345	0.142278
SH2D4A	cyan	0.196892	0.153577	-0.196892	0.153577
EIF3D	cyan	0.196437	0.154549	-0.196437	0.154549
PTDSS1	cyan	0.192209	0.163797	-0.192209	0.163797
EMC2	cyan	0.189832	0.169172	-0.189832	0.169172
ACOT7	cyan	0.188415	0.172436	-0.188415	0.172436
OSER1	cyan	0.186272	0.177458	-0.186272	0.177458
NMD3	cyan	0.182669	0.18614	-0.182669	0.18614
MRPS14	cyan	0.182341	0.186947	-0.182341	0.186947
ITGA3	cyan	0.181952	0.187903	-0.181952	0.187903
UBE2M	cyan	0.181028	0.190193	-0.181028	0.190193
HDHD1	cyan	0.181016	0.190224	-0.181016	0.190224
PPA1	cyan	0.179381	0.194327	-0.179381	0.194327
HCG4	cyan	0.179233	0.194699	-0.179233	0.194699
PRPF19	cyan	0.178645	0.196192	-0.178645	0.196192
BST2	cyan	0.177659	0.198712	-0.177659	0.198712
GID4	cyan	0.167327	0.226519	-0.167327	0.226519
MAPRE1	cyan	0.159284	0.249952	-0.159284	0.249952
GPKOW	cyan	0.148052	0.285341	-0.148052	0.285341
TSN	cyan	0.147921	0.285772	-0.147921	0.285772
FJX1	cyan	0.147723	0.286424	-0.147723	0.286424
PGGT1B	cyan	0.147207	0.28813	-0.147207	0.28813
NUP93	cyan	0.139638	0.313905	-0.139638	0.313905
MTPAP	cyan	0.137741	0.32059	-0.137741	0.32059
SLC25A32	cyan	0.137186	0.322561	-0.137186	0.322561
MCFD2	cyan	0.129636	0.350156	-0.129636	0.350156
ABT1	cyan	0.12739	0.358638	-0.12739	0.358638
TES	cyan	0.126897	0.360514	-0.126897	0.360514
TUBB4B	cyan	0.126129	0.363455	-0.126129	0.363455
TOMM22	cyan	0.124924	0.368093	-0.124924	0.368093
GUK1	cyan	0.124857	0.368349	-0.124857	0.368349
CD2BP2	cyan	0.115132	0.4071	-0.115132	0.4071
PEX2	cyan	0.114041	0.41159	-0.114041	0.41159
TRIM16	cyan	0.113917	0.4121	-0.113917	0.4121
CLIP3	cyan	0.11073	0.425387	-0.11073	0.425387
NARS2	cyan	0.107524	0.438993	-0.107524	0.438993
MLX	cyan	0.103923	0.454562	-0.103923	0.454562
MRPS22	cyan	0.0860684	0.536034	-0.0860684	0.536034
ANKH	cyan	0.0858844	0.536909	-0.0858844	0.536909
BLVRB	cyan	0.0844626	0.543695	-0.0844626	0.543695
HK2	cyan	0.0758872	0.585483	-0.0758872	0.585483
NDUFA3	cyan	0.0565469	0.684643	-0.0565469	0.684643
LSM3	cyan	0.0315826	0.82065	-0.0315826	0.82065
SLC27A5	cyan	0.028314	0.83895	-0.028314	0.83895
GSDMD	cyan	0.0247408	0.859053	-0.0247408	0.859053
TNKS2	cyan	0.00675733	0.961322	-0.00675733	0.961322
MPHOSPH10	cyan	0.00584921	0.966517	-0.00584921	0.966517
ANKRD6	cyan	0.00439533	0.974836	-0.00439533	0.974836
CUX1	cyan	-0.0150578	0.913941	0.0150578	0.913941
MTR	cyan	-0.0198763	0.886561	0.0198763	0.886561
CCBL2	cyan	-0.0207458	0.881633	0.0207458	0.881633
TBC1D12	cyan	-0.0270357	0.846131	0.0270357	0.846131
C14orf159	cyan	-0.0405016	0.77122	0.0405016	0.77122
DUSP14	cyan	-0.0445765	0.74892	0.0445765	0.74892
DACT1	cyan	-0.0576958	0.678581	0.0576958	0.678581
ZNF14	cyan	-0.0633757	0.648911	0.0633757	0.648911
TRIM52	cyan	-0.0648956	0.64106	0.0648956	0.64106
SLC16A4	cyan	-0.0670318	0.630092	0.0670318	0.630092
STEAP4	cyan	-0.068522	0.622487	0.068522	0.622487
FAM131A	cyan	-0.0716472	0.606665	0.0716472	0.606665
TOX	cyan	-0.0722309	0.603729	0.0722309	0.603729
RTFDC1	cyan	-0.0731662	0.599038	0.0731662	0.599038
SLC46A3	cyan	-0.075292	0.588436	0.075292	0.588436
PTPN13	cyan	-0.0867046	0.533013	0.0867046	0.533013
RAPGEF6	cyan	-0.0878278	0.5277	0.0878278	0.5277
TTC12	cyan	-0.0897816	0.518522	0.0897816	0.518522
XYLT1	cyan	-0.0904045	0.515613	0.0904045	0.515613
DIRAS3	cyan	-0.0923006	0.506808	0.0923006	0.506808
PEX3	cyan	-0.101328	0.465963	0.101328	0.465963
FBXO38	cyan	-0.101364	0.465806	0.101364	0.465806
EP300	cyan	-0.101922	0.463342	0.101922	0.463342
FRZB	cyan	-0.111899	0.420485	0.111899	0.420485
KRBOX4	cyan	-0.113733	0.41286	0.113733	0.41286
ARHGEF28	cyan	-0.116774	0.400398	0.116774	0.400398
C4BPA	cyan	-0.130698	0.34619	0.130698	0.34619
RPS25	cyan	-0.131601	0.342838	0.131601	0.342838
ADCK3	cyan	-0.131935	0.341605	0.131935	0.341605
PRSS12	cyan	-0.1345	0.332218	0.1345	0.332218
SOS2	cyan	-0.14326	0.301391	0.14326	0.301391
DPYSL3	cyan	-0.147938	0.285715	0.147938	0.285715
GNA14	cyan	-0.150206	0.278311	0.150206	0.278311
MTSS1	cyan	-0.151718	0.273446	0.151718	0.273446
GNPTAB	cyan	-0.151812	0.273144	0.151812	0.273144
ZC3HAV1	cyan	-0.152508	0.270926	0.152508	0.270926
OMD	cyan	-0.15621	0.259325	0.15621	0.259325
ZCCHC10	cyan	-0.156456	0.258568	0.156456	0.258568
KDM4C	cyan	-0.159328	0.24982	0.159328	0.24982
PRKY	cyan	-0.170422	0.217921	0.170422	0.217921
ATXN1	cyan	-0.170932	0.216527	0.170932	0.216527
LRIG1	cyan	-0.176234	0.202397	0.176234	0.202397
METAP2	cyan	-0.176821	0.200875	0.176821	0.200875
CARKD	cyan	-0.178986	0.195327	0.178986	0.195327
SLCO4C1	cyan	-0.179379	0.19433	0.179379	0.19433
RGP1	cyan	-0.187822	0.173814	0.187822	0.173814
ZNF426	cyan	-0.190899	0.166743	0.190899	0.166743
CHIA	cyan	-0.191996	0.164272	0.191996	0.164272
SCN1A	cyan	-0.194841	0.157992	0.194841	0.157992
TPCN1	cyan	-0.196035	0.155411	0.196035	0.155411
TDRD3	cyan	-0.196041	0.155398	0.196041	0.155398
MRC2	cyan	-0.198686	0.149789	0.198686	0.149789
KLHL3	cyan	-0.201743	0.143495	0.201743	0.143495
FAM117A	cyan	-0.205063	0.136884	0.205063	0.136884
ANAPC5	cyan	-0.208903	0.129524	0.208903	0.129524
ANO2	cyan	-0.217249	0.114565	0.217249	0.114565
FAM65B	cyan	-0.217265	0.114538	0.217265	0.114538
WDR47	cyan	-0.220637	0.108883	0.220637	0.108883
HOXB6	cyan	-0.234361	0.088056	0.234361	0.088056
CUL5	cyan	-0.236581	0.0850025	0.236581	0.0850025
BBS10	cyan	-0.236596	0.0849814	0.236596	0.0849814
FCER1A	cyan	-0.243173	0.0764215	0.243173	0.0764215
CMAHP	cyan	-0.24318	0.0764121	0.24318	0.0764121
RAB29	cyan	-0.244368	0.0749418	0.244368	0.0749418
FAM129A	cyan	-0.244824	0.0743831	0.244824	0.0743831
NAIP	cyan	-0.245277	0.0738315	0.245277	0.0738315
TM7SF3	cyan	-0.246592	0.0722497	0.246592	0.0722497
STXBP1	cyan	-0.246774	0.0720321	0.246774	0.0720321
MYO9A	cyan	-0.246894	0.0718891	0.246894	0.0718891
ATP2A3	cyan	-0.24708	0.071669	0.24708	0.071669
KCNMA1	cyan	-0.249127	0.0692746	0.249127	0.0692746
ARID4A	cyan	-0.249475	0.0688737	0.249475	0.0688737
RECQL	cyan	-0.250232	0.0680084	0.250232	0.0680084
ALDH3A2	cyan	-0.251028	0.0671086	0.251028	0.0671086
CTC-428G20.3	cyan	-0.251651	0.0664102	0.251651	0.0664102
FAM184A	cyan	-0.254093	0.0637301	0.254093	0.0637301
SLC35D2	cyan	-0.25501	0.0627466	0.25501	0.0627466
SV2B	cyan	-0.257694	0.0599372	0.257694	0.0599372
SORBS2	cyan	-0.258065	0.059557	0.258065	0.059557
GPR162	cyan	-0.2601	0.0575059	0.2601	0.0575059
CHN2	cyan	-0.26162	0.0560104	0.26162	0.0560104
NAP1L2	cyan	-0.262736	0.0549339	0.262736	0.0549339
ATP8A1	cyan	-0.262882	0.0547934	0.262882	0.0547934
FAM192A	cyan	-0.263996	0.0537375	0.263996	0.0537375
CPB2	cyan	-0.265509	0.0523292	0.265509	0.0523292
HGF	cyan	-0.267042	0.050933	0.267042	0.050933
NUDT3	cyan	-0.267069	0.0509092	0.267069	0.0509092
RPS6KA5	cyan	-0.27096	0.0475019	0.27096	0.0475019
APPL1	cyan	-0.271063	0.0474143	0.271063	0.0474143
PER3	cyan	-0.272143	0.0465042	0.272143	0.0465042
MKNK1	cyan	-0.273923	0.0450348	0.273923	0.0450348
CERK	cyan	-0.274391	0.0446549	0.274391	0.0446549
TCEAL1	cyan	-0.276031	0.0433442	0.276031	0.0433442
RNF10	cyan	-0.279447	0.0407145	0.279447	0.0407145
MTERF4	cyan	-0.280842	0.0396791	0.280842	0.0396791
TERF2IP	cyan	-0.281881	0.0389229	0.281881	0.0389229
MITF	cyan	-0.283089	0.0380575	0.283089	0.0380575
RAB33B	cyan	-0.286173	0.0359211	0.286173	0.0359211
CNTRL	cyan	-0.288698	0.0342465	0.288698	0.0342465
MATN3	cyan	-0.289165	0.0339438	0.289165	0.0339438
IFT57	cyan	-0.294803	0.0304637	0.294803	0.0304637
PRKD1	cyan	-0.299644	0.0277179	0.299644	0.0277179
DOCK1	cyan	-0.300208	0.0274123	0.300208	0.0274123
MEF2C	cyan	-0.30177	0.0265796	0.30177	0.0265796
HPGDS	cyan	-0.303382	0.0257422	0.303382	0.0257422
RPS6KA2	cyan	-0.303806	0.0255261	0.303806	0.0255261
PDE4D	cyan	-0.304412	0.0252191	0.304412	0.0252191
COBLL1	cyan	-0.304483	0.0251835	0.304483	0.0251835
UHRF1BP1L	cyan	-0.306082	0.0243903	0.306082	0.0243903
PMM1	cyan	-0.313092	0.0211552	0.313092	0.0211552
SYNRG	cyan	-0.313161	0.0211253	0.313161	0.0211253
SVIL	cyan	-0.316657	0.0196542	0.316657	0.0196542
RCAN2	cyan	-0.318554	0.0188932	0.318554	0.0188932
PRKX	cyan	-0.31909	0.0186827	0.31909	0.0186827
CRYL1	cyan	-0.319436	0.0185481	0.319436	0.0185481
SELENBP1	cyan	-0.320023	0.018321	0.320023	0.018321
TTC19	cyan	-0.320523	0.01813	0.320523	0.01813
NBL1	cyan	-0.324329	0.0167284	0.324329	0.0167284
PHC1	cyan	-0.324622	0.0166244	0.324622	0.0166244
CD200	cyan	-0.325884	0.0161829	0.325884	0.0161829
CYP3A5	cyan	-0.326531	0.0159604	0.326531	0.0159604
TBC1D2B	cyan	-0.328655	0.0152484	0.328655	0.0152484
TYRP1	cyan	-0.328787	0.015205	0.328787	0.015205
DSERG1	cyan	-0.336777	0.0127708	0.336777	0.0127708
GORASP1	cyan	-0.341007	0.0116234	0.341007	0.0116234
ITGAX	cyan	-0.342024	0.011361	0.342024	0.011361
LRP1	cyan	-0.347213	0.0101008	0.347213	0.0101008
MECOM	cyan	-0.357386	0.00797715	0.357386	0.00797715
SCARF1	cyan	-0.359204	0.0076417	0.359204	0.0076417
SLC15A2	cyan	-0.366601	0.00639992	0.366601	0.00639992
SECISBP2	cyan	-0.367746	0.00622427	0.367746	0.00622427
PZP	cyan	-0.36992	0.00590256	0.36992	0.00590256
PRKD3	cyan	-0.372127	0.00559096	0.372127	0.00559096
NELL2	cyan	-0.379364	0.00466782	0.379364	0.00466782
MTM1	cyan	-0.380865	0.00449405	0.380865	0.00449405
AHCYL2	cyan	-0.38245	0.00431679	0.38245	0.00431679
KATNBL1	cyan	-0.385052	0.00403904	0.385052	0.00403904
PLCL2	cyan	-0.38543	0.004	0.38543	0.004
CRYZL1	cyan	-0.38632	0.00390951	0.38632	0.00390951
WBP1L	cyan	-0.387553	0.00378706	0.387553	0.00378706
LRRC49	cyan	-0.388036	0.00374003	0.388036	0.00374003
SIGLEC1	cyan	-0.388531	0.00369239	0.388531	0.00369239
EVL	cyan	-0.388678	0.00367833	0.388678	0.00367833
BHLHE41	cyan	-0.393938	0.00320564	0.393938	0.00320564
DAAM2	cyan	-0.395195	0.003101	0.395195	0.003101
MINK1	cyan	-0.395909	0.00304283	0.395909	0.00304283
AK055981	cyan	-0.404661	0.00240507	0.404661	0.00240507
ZNF189	cyan	-0.404972	0.00238483	0.404972	0.00238483
GPSM3	cyan	-0.405557	0.00234704	0.405557	0.00234704
PCSK5	cyan	-0.408021	0.00219375	0.408021	0.00219375
FMNL1	cyan	-0.408092	0.00218945	0.408092	0.00218945
FOXN3	cyan	-0.408831	0.00214533	0.408831	0.00214533
ADCY9	cyan	-0.410827	0.00203008	0.410827	0.00203008
CYP3A7-CYP3AP1	cyan	-0.414204	0.0018476	0.414204	0.0018476
GAS7	cyan	-0.414824	0.00181576	0.414824	0.00181576
ROR1	cyan	-0.415829	0.00176512	0.415829	0.00176512
NCOR1	cyan	-0.416691	0.00172273	0.416691	0.00172273
RERE	cyan	-0.416706	0.00172199	0.416706	0.00172199
LOC728392	cyan	-0.426626	0.0012956	0.426626	0.0012956
C9orf156	cyan	-0.426947	0.00128354	0.426947	0.00128354
SLC48A1	cyan	-0.426953	0.00128331	0.426953	0.00128331
LYZ	cyan	-0.428914	0.00121185	0.428914	0.00121185
BMPR1A	cyan	-0.435038	0.00101099	0.435038	0.00101099
NRGN	cyan	-0.435392	0.00100037	0.435392	0.00100037
FRMD4B	cyan	-0.440402	0.000860219	0.440402	0.000860219
TCF7L1	cyan	-0.447652	0.000688602	0.447652	0.000688602
RCL1	cyan	-0.45303	0.000581954	0.45303	0.000581954
PPP3CC	cyan	-0.456773	0.000516798	0.456773	0.000516798
TBCEL	cyan	-0.458223	0.000493375	0.458223	0.000493375
PRKCQ	cyan	-0.461846	0.000439014	0.461846	0.000439014
PRR5L	cyan	-0.46188	0.000438531	0.46188	0.000438531
HNRNPA3	cyan	-0.465592	0.000388569	0.465592	0.000388569
HERC1	cyan	-0.466885	0.00037241	0.466885	0.00037241
ABR	cyan	-0.469816	0.000338023	0.469816	0.000338023
MSX1	cyan	-0.470649	0.000328797	0.470649	0.000328797
C8orf60	cyan	-0.477239	0.000263448	0.477239	0.000263448
ANK2	cyan	-0.478288	0.000254214	0.478288	0.000254214
BACH2	cyan	-0.483065	0.000215764	0.483065	0.000215764
UNC13B	cyan	-0.48369	0.000211149	0.48369	0.000211149
CYLD	cyan	-0.489013	0.000175328	0.489013	0.000175328
TBC1D4	cyan	-0.505722	9.59e-05	0.505722	9.59e-05
ARHGEF40	cyan	-0.508684	8.58e-05	0.508684	8.58e-05
WDR37	cyan	-0.516612	6.36e-05	0.516612	6.36e-05
IL16	cyan	-0.517644	6.11e-05	0.517644	6.11e-05
TSPAN9	cyan	-0.526053	4.4e-05	0.526053	4.4e-05
CALCOCO1	cyan	-0.528454	4e-05	0.528454	4e-05
CRTAP	cyan	-0.533941	3.21e-05	0.533941	3.21e-05
NSMCE4A	cyan	-0.534044	3.2e-05	0.534044	3.2e-05
WBP4	cyan	-0.534675	3.12e-05	0.534675	3.12e-05
SOD3	cyan	-0.578217	4.67e-06	0.578217	4.67e-06
N4BP2L1	cyan	-0.607464	1.11e-06	0.607464	1.11e-06
